# Supplementary material for: Attitudes of Patients with Adrenoleukodystrophy towards Sex-Specific Newborn Screening
Source: Int J Neonatal Screen. 2023 Sep 2;9(3):51. doi: 10.3390/ijns9030051 (PMC10531683; doi:10.3390/ijns9030051)
Supplement: Supplementary file 1 [file IJNS-09-00051-s001.zip]

Archive with 2 entries (2 files):
- Supplementary File S1 Questionnaire.pdf
- Supplementary Table S1.pdf
